# Supplementary material for: Effects of Hemispheric Stroke Localization on the Reorganization of Arm Movements within Different Mechanical Environments
Source: Life (Basel). 2021 Apr 23;11(5):383. doi: 10.3390/life11050383 (PMC8145329; doi:10.3390/life11050383)
Supplement: Supplementary file 1 [file life-11-00383-s001.zip]

Archive with 1 entries (1 files):
- life-1166357-supplementary.pdf
